# Supplementary material for: Systematic review and meta-analysis of prevalence, trajectories, and clinical outcomes for frailty in COPD
Source: NPJ Prim Care Respir Med. 2023 Jan 5;33:1. doi: 10.1038/s41533-022-00324-5 (PMC9816100; doi:10.1038/s41533-022-00324-5)
Supplement: Supplementary file 3 — Supplemental Material File #1 [file 41533_2022_324_MOESM3_ESM.csv]

Author	Year	01_representative	01_comment	02_non_exposed	02_comment	03_exposure	03_comment	04_non_respondents	04_comment	05_outcome_not_present_at_start	05_comment	06_cofounders	06_comment	07_outcome_assessment	07_comment	08_followup_length	08_comment	09_followup_completeness	09_comment
Akgun, K. M.-//-Tate, J. P.-//-Oursler, K. K.-//-Crystal, S.-//-Leaf, D. A.-//-Womack, J. A.-//-Brown, T. T.-//-Justice, A. C.-//-Crothers, K.	2016	0	not representative sample - matched to HIV infected population and VES cohort not nationally representative	1		1	adaptation of frailty phenotype but fully described in text and references	0
Ambagtsheer, R. C.-//-Beilby, J.-//-Seiboth, C.-//-Dent, E.	2019	1	specifically recruited care-homes so may not be generalisable - however no selection bias within carehome residents - somewhat representative (or target population)	1		1		0
Avila-Funes, J. A.-//-Helmer, C.-//-Amieva, H.-//-Barberger-Gateau, P.-//-Le Goff, M.-//-Ritchie, K.-//-Portet, F.-//-Carriere, I.-//-Tavernier, B.-//-Gutierrez-Robledo, L. M.-//-Dartigues, J. F.	2008	1	Somewhat representative - excludes institutionalised individuals which may limit representativeness and selectively exclude people with frailty	1		2		0
Bernabeu-Mora, R.-//-Garcia-Guillamon, G.-//-Valera-Novella, E.-//-Gimenez-Gimenez, L. M.-//-Escolar-Reina, P.-//-Medina-Mirapeix, F.	2017	1	Somewhat representative - excludes cognitive impairment (MMSE <20)	1		1	Edmonton frailty scale recorded by research assistant for all participants	1	Some excluded due to longer length of stay - acceptable given focus on hospital readmission	1	outcome readmission	2	Final Model included frailty, age, number of hospitalizations because of exacerbations in the previous year, length of stay, comorbidities and dyspnoea score	1		1	90-day readmission was outcome - all participants followed for this timeframe	1
Bernabeu-Mora, R.-//-Oliveira-SoUnited States, S. L.-//-Sanchez-Martinez, M. P.-//-Garcia-Vidal, J. A.-//-Gacto-Sanchez, M.-//-Medina-Mirapeix, F.	2020	1	Somewhat representative - exclusion of 'cognitive deterioration' - outpatient sample so may reflect more severe disease - but prospectively sampled from all clinic attendees.	1		2		0		1	Frailty trajectories assessed - so comparable assessment of frailty beginning and end	2		1		1	2-year followup with demonstrable change in frailty status within study population over this time.	1	18/137 dropped out with reasons accounted for.
Blaum, C. S.-//-Xue, Q. L.-//-Michelon, E.-//-Semba, R. D.-//-Fried, L. P.	2005	1	Somewhat representative - women only but repreentative sampling of women within this population	1		2		0
Castellana, Fabio-//-Lampignano, Luisa-//-Bortone, Ilaria-//-Zupo, Roberta-//-Lozupone, Madia-//-Griseta, Chiara-//-Daniele, Antonio-//-De Pergola, Giovanni-//-Giannelli, Gianluigi-//-Sardone, Rodolfo	2021	1	somewhat representative - registry used to obtain representative initial sample, analysis then performed on subsample that completed all assessments, the representativeness of which is not clear	1		2		0	Excluded if not completing 'all assessments' but details of these individuals not compared to the full sample
Chen, Chin-Ying-//-Wu, Shwu-Chong-//-Chen, Liang-Ju-//-Lue, Bee-Horng	2010	1		1		2		0
Chen, P. J.-//-Yang, K. Y.-//-Perng, W. C.-//-Lin, K. C.-//-Wang, K. Y.	2018	0	inclusion criteria not fully described	1		2		0	no details
Cheong, C. Y.-//-Nyunt, M. S. Z.-//-Gao, Q.-//-Gwee, X.-//-Choo, R. W. M.-//-Yap, K. B.-//-Wee, S. L.-//-Ng, T. P.	2019	1		1		2		0
Chin, M.-//-Voduc, N.-//-Huang, S.-//-Forster, A.-//-Mulpuru, S.	2020	0	specific respiratory ward in tertiary centre	1		2		0
Crow, R. S.-//-Lohman, M. C.-//-Titus, A. J.-//-Bruce, M. L.-//-Mackenzie, T. A.-//-Bartels, S. J.-//-Batsis, J. A.	2018	1	NHANES survey	1		1	adaptation of frailty phenotype	0
de Albuquerque SoUnited States, Ana Carolina Patrício-//-Dias, Rosângela Correa-//-Maciel, Álvaro Campos Cavalcanti-//-Guerra, Ricardo Oliveira	2012	0	specific to a region within one area of Brazil - recognised as a socioeconomically deprived region so likely to influence prevalence - also excluded various conditions including cognitive impairment, parkinson's, stroke	1		2		0
Dias, L. D.-//-Ferreira, A. C. G.-//-da Silva, J. L. R.-//-Conte, M. B.-//-Rabahi, M. F.	2020	0	single clinic proving free treatment - potential for selection bias	1		2		0
Fragoso, Carlos A Vaz-//-Enright, Paul L-//-McAvay, Gail-//-Van Ness, Peter H-//-Gill, Thomas M	2012	1	somewhat representative -excludes some with conditions likely to impact frailty status (e.g. cognitive impairment, stroke)	1		2		0
Fried, Linda P.-//-Tangen, Catherine M.-//-Walston, Jeremy-//-Newman, Anne B.-//-Hirsch, Calvin-//-Gottdiener, John-//-Seeman, Teresa-//-Tracy, Russell-//-Kop, Willem J.-//-Burke, Gregory	2001	1	somewhat representative -excludes some with conditions likely to impact frailty status (e.g. cognitive impairment, stroke)	1		2		0
Gale, N. S.-//-Albarrati, A. M.-//-Munnery, M. M.-//-Hubbard, R. E.-//-Tal-Singer, R.-//-Cockcroft, J. R.-//-Shale, D. J.	2018	1	somewhat representative - few exclusions but designed to reflect 'general COPD population'	1		2		0
Galizia, G.-//-Cacciatore, F.-//-Testa, G.-//-Della-Morte, D.-//-Mazzella, F.-//-Langellotto, A.-//-Raucci, C.-//-Gargiulo, G.-//-Ferrara, N.-//-Rengo, F.-//-Abete, P.	2011	1	Representative - random sample from electoral role	1		1		0	Details of non-respondents not reported other than 35% refusal rate - potential for bias	1	mortality assessed by death certificate	2	age, sex, BMI, heart rate, pulse pressure, effort dyspnea, Charlson comorbidity index, drug number, β-agonists, steroids, current smoking, former smoking, MMSE, GDS, BADL (≥1 lost) and social support	1		1	12 years	1	35 not reachable out of total sample 1332
Gephine, S.-//-Mucci, P.-//-Grosbois, J. M.-//-Maltais, F.-//-Saey, D.	2021	1	sampling of those referred for pulmonary rehabilitation	1		2		1
Gu, J. J.-//-Liu, Q.-//-Zheng, L. J.	2021	1		1		1	FI-lab created for the study itself but according to well-described criteria	1
Hanlon, P.-//-Nicholl, B. I.-//-Jani, B. D.-//-Lee, D.-//-McQueenie, R.-//-Mair, F. S.	2018	0	UK Biobank non-representative sample	1		1	adaptation of frailty phenotype	0	low response rate
Hirai, K.-//-Tanaka, A.-//-Homma, T.-//-Kaneko, K.-//-Uno, T.-//-Sato, H.-//-Manabe, R.-//-Ohta, S.-//-Kusumoto, S.-//-Yamaguchi, F.-//-SuzUnited Kingdomi, S.-//-Sagara, H.	2019	1	consencutive recruitment within outpatients - single centre	1		1		0
Ierodiakonou, D.-//-Kampouraki, M.-//-Poulonirakis, I.-//-Papadokostakis, P.-//-Lintovoi, E.-//-Karanassos, D.-//-Maltezis, K.-//-Chorti, M.-//-Petrovitsos, E.-//-Dimopoulou, S.-//-Hamind, S.-//-Gialamas, I.-//-Athanasiou, P.-//-Bempi, V.-//-Lambraki, I.-//-Tsiligianni, I.	2019	0	selective sampling	1		1		0
Kennedy, C. C.-//-Novotny, P. J.-//-LeBrasseur, N. K.-//-Wise, R. A.-//-Sciurba, F. C.-//-Benzo, R. P.-//-Fishman, A. P.-//-Bozzarello, B. A.-//-Al-Amin, A.-//-Katz, M.-//-Wheeler, C.-//-Baker, E.-//-Barnard, P.-//-Carter, J.-//-Chatziioannou, S.-//-Conejo-Gonzales, K.-//-Haddad, J.-//-Hicks, D.-//-Kleiman, N.-//-Milburn-Barnes, M.-//-Nguyen, C.-//-Reardon, M.-//-Reeves-Viets, J.-//-Sax, S.-//-Sh…	2019	1		1		1	adaptation of frailty phenotype	0		1		2		1		1		1
Kim, S.-//-Jung, H. W.-//-Won, C. W.	2020	0	not representative sample - selective recruitment and exclusion crtieria	1		1	adaptation of frailty phenotype	0
Kusunose, M.-//-Oga, T.-//-Nakamura, S.-//-Hasegawa, Y.-//-Nishimura, K.	2017	1	consencutive recruitment within outpatients - single centre	1		1		0
Lahousse, L.-//-Maes, B.-//-Ziere, G.-//-Loth, D. W.-//-Verlinden, V. J. A.-//-Zillikens, M. C.-//-Uitterlinden, A. G.-//-Rivadeneira, F.-//-Tiemeier, H.-//-Franco, O. H.-//-Ikram, M. A.-//-Hofman, A.-//-Brusselle, G. G.-//-Stricker, B. H.	2014	1	Rotterdam study assessed to be representative of Netherlands population over 55	1		1	adaptation of frailty phenotype	0
Lahousse, L.-//-Ziere, G.-//-Verlinden, V. J. A.-//-Zillikens, M. C.-//-Uitterlinden, A. G.-//-Rivadeneira, F.-//-Tiemeier, H.-//-Joos, G. F.-//-Hofman, A.-//-Ikram, M. A.-//-Franco, O. H.-//-Brusselle, G. G.-//-Stricker, B. H.	2016	1	Rotterdam study assessed to be representative of Netherlands population over 55	1		1	adaptation of frailty phenotype	0		1		2		1		1		1
Lai, H. Y.-//-Chang, H. T.-//-Lee, Y. L.-//-Hwang, S. J.	2014	0	Male only veterens care home - findings likely specific to this setting	1		1		0
Lee, Jenny S. W.-//-Auyeung, Tung-Wai-//-Leung, Jason-//-Kwok, Timothy-//-Woo, Jean	2014	1		1		1		0
Limpawattana, P.-//-Putraveephong, S.-//-Inthasuwan, P.-//-Boonsawat, W.-//-Theerakulpisut, D.-//-Chindaprasirt, J.	2017	0	various exclusions based on functional impairment - likely to influence frailty prevalence	1		2		0
Liotta, Giuseppe-//-O’Caoimh, Rónán-//-Gilardi, Francesco-//-Proietti, Maria Grazia-//-Rocco, Gennaro-//-Alvaro, Rosaria-//-Scarcella, Paola-//-Molloy, D William-//-Orlando, Stefano-//-Mancinelli, Sandro	2017	1	random sampling - but regionally specific	1		0	little description of critieria	0
Luo, J.-//-Zhang, D.-//-Tang, W.-//-Dou, L. Y.-//-Sun, Y.	2021	1	somewhat representative - consecutive recruitment but based in single teriary centre	1		2		0		1		2		1		1		1
Ma, L.-//-Tang, Z.-//-Zhang, L.-//-Sun, F.-//-Li, Y.-//-Chan, P.	2018	1	stratified sampling from 7 cities	1		2		0
Maddocks, M.-//-Kon, S. S. C.-//-Canavan, J. L.-//-Jones, S. E.-//-Nolan, C. M.-//-Labey, A.-//-Polkey, M. I.-//-Man, W. D. C.	2016	1		1		2		0		1		2		1		1		1
Medina-Mirapeix, F.-//-Bernabeu-Mora, R.-//-Garcia-Guillamon, G.-//-Valera Novella, E.-//-Gacto-Sanchez, M.-//-Garcia-Vidal, J. A.	2016	0	exclusions criteria likely to be restictive for people with frailty (cognitive, excluded if not reviewed for COPD in prev 6 months, longer length of stay)	1		2		0
Medina-Mirapeix, F.-//-Bernabeu-Mora, R.-//-Gimenez-Gimenez, L. M.-//-Escolar-Reina, P.-//-Gacto-Sanchez, M.-//-de Oliveira-SoUnited States, S. L.	2018	1	somewhat - consecutive recruitment in outpatients but based on a single centre	1		2		0
Motokawa, K.-//-Watanabe, Y.-//-Edahiro, A.-//-Shirobe, M.-//-Murakami, M.-//-Kera, T.-//-Kawai, H.-//-Obuchi, S.-//-Fujiwara, Y.-//-Ihara, K.-//-Tanaka, Y.-//-Hirano, H.	2018	1		1		2		0
Nagorni-Obradovic, L. M.-//-VUnited Kingdomovic, D. S.	2014	0		1		1		0
Oishi, K.-//-Matsunaga, K.-//-Harada, M.-//-Suizu, J.-//-Murakawa, K.-//-Chikumoto, A.-//-Ohteru, Y.-//-Matsuda, K.-//-Uehara, S.-//-Hamada, K.-//-Ohata, S.-//-Murata, Y.-//-Yamaji, Y.-//-Asami-Noyama, M.-//-Edakuni, N.-//-Kakugawa, T.-//-Hirano, T.	2020	1	somewhat - consecutive recruitment in outpatients but based on a single centre	1		2		0
Park, S. K.-//-Richardson, C. R.-//-Holleman, R. G.-//-Larson, J. L.	2013	1	NHANES survey	1		0	only some of Tiburg criteria available within dataset	0
Park, S. K.	2021	1	KNHANES - nationally representative	1		0	only some of Tiburg criteria available within dataset	0
Pollack, Lauren R.-//-Litwack-Harrison, Stephanie-//-Cawthon, Peggy M.-//-Ensrud, Kristine-//-Lane, Nancy E.-//-Barrett-Connor, Elizabeth-//-Dam, Thuy-Tien	2017	1		1		1		0
Scarlata, S.-//-Finamore, P.-//-Laudisio, A.-//-Cardaci, V.-//-Ramaccia, M.-//-D'Alessandro, F.-//-Pedone, C.-//-Antonelli Incalzi, R.-//-Cesari, M.	2021	0	outpatient recruitment with exclusion of various comorbidities	1		2		0		1		1		1		1		1
Serra-Prat, M-//-Papiol, M-//-Vico, J-//-Palomera, E-//-Sist, X-//-Cabré, M	2016	1	somewhat - selected from primary care centres with good population coverage. Some exlusions present regarding cognition and institutionalisation	1		1	adapted frailty phenotype	0
ter Beek, L.-//-van der Vaart, H.-//-Wempe, J. B.-//-Krijnen, W. P.-//-Roodenburg, J. L. N.-//-van der Schans, C. P.-//-Jager-Wittenaar, H.	2020	0	somewhat - exclusions included wheelchair use, skin problems, cognitive impairment. Likey to exclude more severe frailty	1		1		0
Uchmanowicz, I.-//-Jankowska-Polanska, B.-//-Chabowski, M.-//-Uchmanowicz, B.-//-Fal, A. M.	2016	0	insufficient detail to assess	1		1		0
Valenza, M. C.-//-Torres-Sanchez, I.-//-Cabrera-Martos, I.-//-Rodriguez-Torres, J.-//-Gonzalez-Jimenez, E.-//-Munoz-Casaubon, T.	2016	0	multiple exclusion crtieria based on comorbidities, method of identification not clear	1		1		0
Veronese, Nicola-//-Sigeirsdottir, Kristin-//-Eiriksdottir, Gudny-//-Marques, Elisa A.-//-Chalhoub, Didier-//-Phillips, Caroline L.-//-Launer, Lenore J.-//-Maggi, Stefania-//-Gudnason, Vilmundur-//-Harris, Tamara B.	2017	1		1		1		0
Warwick, M.-//-Fernando, S. M.-//-Aaron, S. D.-//-Rochwerg, B.-//-Tran, A.-//-Thavorn, K.-//-Mulpuru, S.-//-McIsaac, D. I.-//-Thompson, L. H.-//-Tanuseputro, P.-//-Kyeremanteng, K.-//-Resource Optimization, Network	2021	1	representative of ITU (target) population, although no generalisable beyond this	1		1		0		1		1		1		1		1
Xue, Q.-//-Qin, M. Z.-//-Jia, J.-//-Liu, J. P.-//-Wang, Y.	2019	0		1		1		0
Yee, N.-//-Locke, E. R.-//-Pike, K. C.-//-Chen, Z. J.-//-Lee, J.-//-Huang, J. C.-//-Nguyen, H. Q.-//-Fan, V. S.	2020	1	Rotterdam study assessed to be representative of Netherlands population over 55	1		1	adaptation of frailty phenotype	0	no details	1	prospective assessment of mortality, hospitalisation, exacerbations	1	adjusted for age, sex, Charlson comorbidity index ≥1, supplemental home oxygen use, COPD hospitalizations in the prior year, FEV1%predicted, and mMRC score	1		1		1
Zhang, Y.-//-Li, Y.-//-Chan, P.-//-Ma, L.	2020	0		1		1		0
